# Supplementary material for: Integrating anamnestic and lifestyle data with sphingolipid levels for risk-based prostate cancer screening
Source: J Transl Med. 2025 Jul 14;23:790. doi: 10.1186/s12967-025-06820-9 (PMC12257792; doi:10.1186/s12967-025-06820-9)
Supplement: Supplementary file 1 — Supplementary Material 1 [file 12967_2025_6820_MOESM1_ESM.xlsx]

## Sheet: Fig3A
Entire cohort - PCa vs non-PCa
	LASSO Coefficient
PSA	0.922148
Age	5.03806
CVD	0.126768
Number of medications	0.0123341
Physical Activity	-0.253595

## Sheet: Fig3B
SLI - PCa vs non-Pca
	LASSO Coefficient
PSA	0.249241
Age	2.8167

## Sheet: Fig3C
Entire cohort - ISUP>1 vs ISUP1 + nonPCa
	LASSO Coefficient
PSA	0.918999
Age	5.46171
CVD	0.221599
Physical Activity	-0.157746

## Sheet: Fig3D
SLI - ISUP>1 vs ISUP1 + nonPCa
	LASSO Coefficient
PSA	0.388309
Age	3.52163

## Sheet: Fig4A
Entire cohort - PCa vs non-PCa
	Estimate	Std.Error	z value	Pr(>|z|)		Variance-inflation factor
(Intercept)	-27.6031	7.6649	-3.601	0.000317	***
PSA	1.2853	0.1671	7.693	1.44e-14	***	1.16244
Age	5.017	1.1194	4.482	7.41e-06	***	1.24792
Hypertension	0.7443	0.3265	2.279	0.022652	*	1.09472
CVD	1.1456	0.5781	1.982	0.047502	*	1.17386
HexCer.24.1	-3.8381	1.152	-3.332	0.000863	***	1.88776
HexCer.16	2.5767	1.8082	1.425	0.154161		1.49169
GM3.24.1	-3.3009	1.5384	-2.146	0.031897	*	1.49394
HexCer.20	10.7042	4.3901	2.438	0.014759	*	1.59845
Cer.20	7.1149	4.6698	1.524	0.127607		1.25845
DHCer.24	-10.5428	3.2873	-3.207	0.001341	**	1.5222

## Sheet: Fig4B
Entire cohort - ISUP>1 vs ISUP1 + nonPCa
	Estimate	Std.Error	z value	Pr(>|z|)		Variance-inflation factor
(Intercept)	-23.2305	6.388	-3.637	0.000276	***
PSA	1.1467	0.155	7.4	1.37e-13	***	1.03913
Age	4.0407	0.9956	4.059	4.94e-05	***	1.06439
CVD	1.2634	0.504	2.507	0.012178	*	1.11872
Cer.20	7.6629	3.8792	1.975	0.048225	*	1.00603
Hypertension	0.4483	0.2999	1.495	0.134915		1.04335

## Sheet: Fig4C
SLI - ISUP>1 vs ISUP1 + nonPCa
	Estimate	Std.Error	z value	Pr(>|z|)		Variance-inflation factor
(Intercept)	-29.4612	9.1843	-3.208	0.001338	**
PSA	0.7286	0.1917	3.8	0.000145	***	1.188
Age	3.4689	1.124	3.086	0.002026	**	1.27247
CVD	1.1775	0.6354	1.853	0.063834	.	1.16637
SM.16	2.5711	1.688	1.523	0.127716		1.34821
HexCer.24.1	-4.2096	1.254	-3.357	0.000788	***	1.90392
HexCer.20	13.6256	4.4968	3.03	0.002445	**	1.42809
DHS1P	-6.1376	2.6603	-2.307	0.021049	*	1.27281
DHCer.24	-8.1918	3.1494	-2.601	0.009294	**	1.15269
Hypertension	0.8455	0.3554	2.379	0.017357	*	1.12299
